# Supplementary material for: A Real-World Multicentre Retrospective Study of Low-Dose Apatinib for Human Epidermal Growth Factor Receptor 2-Negative Metastatic Breast Cancer
Source: Cancers (Basel). 2022 Aug 23;14(17):4084. doi: 10.3390/cancers14174084 (PMC9454649; doi:10.3390/cancers14174084)
Supplement: Supplementary file 1 [file cancers-14-04084-s001.zip]

Archive with 1 entries (1 files):
- cancers-1849997-supplementary.pdf
